# Supplementary material for: Community-based screening enhances hepatitis B virus linkage to care among West African migrants in Spain
Source: Commun Med (Lond). 2023 Dec 14;3:182. doi: 10.1038/s43856-023-00420-8 (PMC10721926; doi:10.1038/s43856-023-00420-8)
Supplement: Supplementary file 3 — Supplementary Data 1 [file 43856_2023_420_MOESM3_ESM.xlsx]

## Sheet: Hoja1
	Overall		Current HBV infection		Past resolved infection		No evidence of HBV infection
	N=433		N=40		N=159		N=225
	n	%	n	%	N	%	n	%
Sex
Female	172	39.7	10	25.0	71	44.6	86	38.2
Birth country
Ghana	315	72.7	30	75.0	113	71.1	167	74.2
Senegal	101	23.3	9	22.5	38	23.9	50	22.2
Other African country*	17	4.0	1	2.5	8	5.0	8	3.6
Number of children^
0	37	8.5	4	21.0	8	8.2	24	20.5
2023-03-01	149	34.4	13	68.4	63	64.9	69	58.9
4+	53	12.2	2	10.5	26	26.8	24	20.5
Age
18-29	67	15.5	4	10.0	18	11.3	42	18.7
30-39	99	22.9	17	42.5	34	21.4	56	20.4
40-49	185	42.7	14	35.0	73	45.9	97	43.1
50+	82	18.9	5	12.5	34	21.4	40	17.8
Highest level of schooling completed
No education	43	9.9	5	12.5	20	12.6	17	7.6
Primary school	85	19.6	11	27.5	28	17.6	44	19.6
Secondary school	243	56.1	19	47.5	97	61.0	123	54.7
Technical/vocational	37	8.6	2	5.0	8	5.0	25	11.1
Undergraduate	14	3.2	1	2.5	5	3.1	8	3.6
Master’s or higher	11	2.5	2	5.0	1	0.6	8	3.6
Years living in Spain
0-5 years	106	24.5	7	17.5	38	23.9	59	26.2
6-10 years	52	12.0	4	10.0	16	10.1	31	13.8
11-16 years	136	31.4	21	52.5	45	28.3	68	30.2
17+ years	139	32.1	8	20.0	60	37.7	67	29.8
Employment status
Employed	299	69.0	31	77.5	105	66.0	158	70.5
Unemployed	115	26.6	9	22.5	47	29.6	55	24.5
Student/other	18	4.2	0	0	7	4.4	11	4.9
Previous HBV testing
Yes	79	18.2	15	37.5	34	21.4	28	12.4
No	294	67.9	20	50.0	106	66.7	162	72.0
Unsure	60	13.9	5	12.5	19	11.9	35	15.6
HBV vaccination
Yes	45	10.4	4	10.0	15	9.4	21	9.3
No	296	68.4	32	80.0	107	67.3	154	68.4
Unsure	84	19.4	4	10.0	34	21.4	45	20.0
Incomplete+	8	1.8	0	0.0	3	1.9	5	2.2
Recent travel to Africa	253	58.4	26	65.0	102	64.1	121	53.8
Tattoo or traditional scarring	7	1.6	0	0.0	5	3.1	2	0.9
Ever been incarcerated	9	2.1	0	0.0	3	1.9	6	2.7
HIV or STI infection**	8	1.8	1	2.5	4	2.5	3	1.3
Mother has known HBV diagnosis	5	1.1	2	5.0	2	1.3	1	0.4
*Other African countries include Benin (n=1), Cameroon (n=2), Gambia (n=3), Liberia (n=1), Mali (n=6), Niger (n=2), Nigeria (n=2) ^Does not include missing values, data on number of children was introduced after study implementation and has 233 responses. +Incomplete vaccination includes having received 1 or 2 doses of the 3-dose HBV vaccination scheme ** Two people reported an HIV diagnosis
