# Supplementary material for: Community-based screening enhances hepatitis B virus linkage to care among West African migrants in Spain
Source: Commun Med (Lond). 2023 Dec 14;3:182. doi: 10.1038/s43856-023-00420-8 (PMC10721926; doi:10.1038/s43856-023-00420-8)
Supplement: Supplementary file 4 — Supplementary Data 2 [file 43856_2023_420_MOESM4_ESM.xlsx]

## Sheet: Supplementary Data
number	rdt_hbv	dbs_collected	date_dbs	date_sample_received	date_sample_processed	date_report_available	hbv_Ac	results_given	hospital_visit	days_visit2	days_hospital_visit	intervention_type	second_visit	accepted_vaccination
1	0	1	2021-10-03	2021-10-06	2021-10-14	2021-10-14	1	2021-10-17	99	14	99	3	3	99
2	0	1	2021-05-02	2021-05-06	2021-05-07	2021-05-07	0	.	99	.	99	2	.	.
3	0	1	2021-02-21	2021-03-04	2021-03-05	2021-03-08	1	.	99	.	99	3	.	.
4	0	1	2021-03-21	2021-03-22	2021-03-25	2021-03-25	1	2021-04-25	99	35	99	3	3	99
5	0	1	2021-02-13	2021-02-18	2021-02-18	2021-02-19	0	2021-03-07	99	22	99	2	2	1
6	0	1	2021-11-27	2021-12-03	2021-12-10	2021-12-10	1	.	99	.	99	3
7	0	1	2021-03-21	2021-03-22	2021-03-25	2021-03-25	1	2021-04-25	99	35	99	3	3	99
8	0	1	2021-10-23	2021-10-28	2021-10-28	2021-10-28	0	.	99	.	99	2	.	.
9	0	1	2021-01-30	2021-02-03	2021-02-04	2021-02-08	0	2021-02-21	99	22	99	2	2	1
10	0	1	2021-02-07	2021-02-10	2021-02-11	2021-02-15	0	2021-02-28	99	21	99	2	2	1
11	0	1	2020-11-21	2020-12-01	2020-12-07	2020-12-09	0	2021-01-09	99	49	99	2	2	1
12	0	1	2021-01-10	2021-01-13	2021-01-20	2021-01-22	0	.	99	.	99	2	.	.
13	0	1	2021-01-17	2021-01-19	2021-01-20	2021-01-23	0	2021-02-21	99	35	99	2	2	1
14	0	1	2021-01-17	2021-01-19	2021-01-20	2021-01-23	0	.	99	.	99	2	.	.
15	0	1	2021-05-02	2021-05-06	2021-05-07	2021-05-07	0	.	99	.	99	2	.	.
16	0	1	2021-06-05	2021-06-11	2021-06-11	2021-06-11	0	2021-07-03	99	28	99	2	2	1
17	0	1	2021-01-10	2021-01-13	2021-01-20	2021-01-23	0	2021-01-31	99	21	99	2	2	1
18	0	1	2021-12-18	2021-12-23	2021-12-28	2021-12-28	0	.	99	.	99	3	.	.
19	0	1	2021-09-11	2021-09-27	2021-09-27	2021-09-28	1	2021-10-02	99	21	99	3	3	99
20	0	1	2021-11-13	2021-11-22	2021-11-24	2021-11-24	0	2021-12-11	99	28	99	2	2	1
21	1	1	2021-02-21	2021-03-04	2021-03-08	2021-03-08	99	.	.	99	.	1	.	.
22	0	1	2021-05-02	2021-05-06	2021-05-07	2021-05-06	1	2021-05-16	99	14	99	3	3	99
23	0	1	2021-12-18	2021-12-23	2021-12-28	2021-12-28	0	.	99	.	99	3	.	.
24	0	1	2021-05-02	2021-05-06	2021-05-07	2021-05-07	0	2021-05-16	99	14	99	2	2	1
25	0	0	99	99	99	99	.	2021-01-31	99	21	99	3	3	99
26	0	1	2021-10-03	2021-10-06	2021-10-14	2021-10-14	1	2021-11-08	99	36	99	3	.	.
27	0	1	2021-10-23	2021-10-28	2021-10-28	2021-10-28	0	2021-11-27	99	35	99	2	2	1
28	0	1	2021-12-11	2021-12-23	2021-12-28	2021-12-28	0	.	99	.	99	3	.	.
29	1	1	2021-02-07	2021-02-10	2021-02-11	2021-02-15	99	2021-02-28	2021-03-08	99	29	1	1	99
30	0	1	2021-12-11	2021-12-23	2021-12-28	2021-12-28	0	.	99	.	99	2	.	.
31	0	1	2021-02-07	2021-02-10	2021-02-11	2021-02-15	0	2021-02-28	99	21	99	2	2	0
32	0	1	2021-03-07	2021-03-08	2021-03-09	2021-03-10	0	2021-03-27	99	20	99	2	2	1
33	0	1	2021-05-02	2021-05-06	2021-05-07	2021-05-07	0	2021-05-16	99	14	99	2	2	1
34	0	1	2021-06-20	2021-07-05	2021-07-09	2021-07-13	1	.	99	.	99	3	.	.
35	0	1	2021-02-21	2021-03-04	2021-03-05	2021-03-08	0	2021-03-27	99	34	99	2	2	1
36	1	1	2020-12-05	2020-12-10	2020-12-14	2020-12-18	99	2021-01-09	.	99	.	1	1	99
37	0	1	2021-02-13	2021-02-18	2021-02-18	2021-02-19	0	2021-03-07	99	22	99	2	2	0
38	0	1	2021-02-21	2021-03-04	2021-03-05	2021-03-08	0	.	99	.	99	2	.	.
39	1	1	2021-11-27	2021-12-03	2021-12-10	2021-12-10	99	2021-11-27	2021-12-01	99	4	1	1	99
40	0	1	2021-06-06	2021-06-10	2021-06-11	2021-06-11	1	2021-06-21	99	15	99	3	3	99
41	0	1	2021-12-11	2021-12-23	2021-12-28	2021-12-28	0	.	99	.	99	2	.	.
42	0	1	2021-01-30	2021-02-03	2021-02-04	2021-02-08	0	2021-02-21	99	22	99	2	2	1
43	0	1	2021-05-02	2021-05-06	2021-05-07	2021-05-07	0	.	99	.	99	2	.	.
44	0	1	2021-02-07	2021-02-10	2021-02-11	2021-02-15	0	2021-02-28	99	21	99	2	2	1
45	0	1	2021-12-18	2021-12-23	2021-12-28	2021-12-28	1	.	99	.	99	3	.	.
46	0	1	2021-10-02	2021-10-19	2021-10-20	2021-10-20	0	2021-12-11	99	70	99	2	2	1
47	0	0	99	99	99	99	99	.	99	.	99	3	.	.
48	0	1	2021-06-06	2021-06-11	2021-06-11	2021-06-11	1	2021-06-20	99	14	99	3	3	99
49	0	1	2021-12-11	2021-12-23	2021-12-28	2021-12-28	0	.	99	.	99	2	.	.
50	0	1	2021-11-07	2021-11-22	2021-11-24	2021-11-24	0	2021-11-28	99	21	99	2	2	1
51	0	1	2021-01-30	2021-02-03	2021-02-04	2021-02-08	1	2021-02-21	99	22	99	3	3	99
52	0	1	2020-11-21	2020-12-01	2020-12-07	2020-12-09	0	2021-01-09	99	49	99	3	3	99
53	0	1	2021-02-21	2021-03-04	2021-03-05	2021-03-08	0	2021-03-27	99	34	99	2	2	1
54	0	1	2021-10-23	2021-10-28	2021-10-28	2021-10-28	0	2021-11-27	99	35	99	2	2	1
55	0	1	2021-10-03	2021-10-06	2021-10-14	2021-10-14	1	2021-10-17	99	14	99	3	3	99
56	0	1	2021-06-06	2021-06-11	2021-06-11	2021-06-11	1	2021-06-20	99	14	99	3	3	99
57	0	1	2021-10-23	2021-10-28	2021-10-28	2021-10-28	1	2021-11-27	99	35	99	3	3	99
58	0	1	2021-10-03	2021-10-06	2021-10-14	2021-10-14	1	2021-10-17	99	14	99	3	3	99
59	0	0	.	.	.	.	.	.	99	.	99	2	.	.
60	0	1	2021-01-30	2021-02-03	2021-02-04	2021-02-08	0	2021-02-21	99	22	99	2	2	1
61	0	1	2021-06-05	2021-06-11	2021-06-11	2021-06-11	0	2021-07-03	99	28	99	3	3	99
62	0	1	2021-01-30	2021-02-03	2021-02-04	2021-02-08	1	2021-02-21	99	22	99	3	3	99
63	0	1	2021-02-13	2021-02-18	2021-02-18	2021-02-19	0	2021-03-07	99	22	99	2	2	1
64	0	1	2021-11-07	2021-11-22	2021-11-24	2021-11-24	1	2021-11-28	99	21	99	3	3	99
65	0	1	2021-01-10	2021-01-13	2021-01-20	2021-01-22	0	.	99	.	99	2	.	.
66	0	1	2020-12-05	2020-12-10	2020-12-15	2020-12-18	0	2021-01-09	99	35	99	2	2	1
67	1	1	2021-10-03	2021-10-06	2021-10-19	2021-10-20	99	2021-10-17	2021-10-22	99	19	1	1	99
68	0	1	2021-05-02	2021-05-06	2021-05-07	2021-05-06	1	2021-05-16	99	14	99	2	2	1
69	0	1	2021-02-13	2021-02-18	2021-02-18	2021-02-19	0	2021-03-07	99	22	99	2	2	0
70	1	1	2021-01-17	2021-01-19	2021-01-22	2021-01-23	99	2021-02-21	.	99	.	1	1	99
71	0	1	2021-05-02	2021-05-06	2021-05-07	2021-05-07	0	2021-05-16	99	14	99	2	2	1
72	0	1	2021-03-07	2021-03-08	2021-03-09	2021-03-10	0	2021-03-27	99	20	99	2	2	1
73	0	1	2021-12-11	2021-12-23	2021-12-28	2021-12-28	1	.	99	.	99	3	.	.
74	0	1	2021-12-11	2021-12-23	2021-12-28	2021-12-28	1	.	99	.	99	3	.	.
75	0	1	2021-01-10	2021-01-13	2021-01-20	2021-01-23	0	2021-01-31	99	21	99	2	2	1
76	0	1	2021-02-07	2021-02-10	2021-02-11	2021-02-15	0	2021-02-28	99	21	99	2	2	1
77	0	1	2021-12-18	2021-12-23	2021-12-28	2021-12-28	1	.	99	.	99	3	.	.
78	0	1	2021-03-21	2021-03-22	2021-03-25	2021-03-25	1	2021-04-25	99	35	99	3	3	99
79	0	1	2021-01-10	2021-01-13	2021-01-20	2021-01-22	0	2021-01-31	99	21	99	2	2	1
80	0	1	2021-02-07	2021-02-10	2021-02-11	2021-02-15	0	2021-02-28	99	21	99	2	2	1
81	0	1	2021-01-30	2021-02-03	2021-02-04	2021-02-08	1	.	99	.	99	3	.	.
82	0	1	2021-10-03	2021-10-06	2021-10-14	2021-10-14	1	2021-10-17	99	14	99	3	3	99
83	0	1	2021-09-26	2021-09-28	2021-09-28	2021-09-28	1	2021-10-23	99	27	99	3	3	99
84	0	1	2021-03-07	2021-03-08	2021-03-09	2021-03-10	1	.	99	.	99	3	.	.
85	0	1	2021-02-21	2021-03-04	2021-03-05	2021-03-08	0	2021-03-27	99	34	99	3	3	99
86	0	1	2021-02-07	2021-02-10	2021-02-11	2021-02-15	0	2021-02-28	99	21	99	2	2	0
87	0	1	2021-01-31	2021-02-03	2021-02-04	2021-02-08	0	.	99	.	99	2	.	.
88	0	1	2021-01-30	2021-02-03	2021-02-04	2021-02-08	0	2021-02-21	99	22	99	2	2	0
89	0	1	2021-02-21	2021-03-04	2021-03-05	2021-03-08	0	.	99	.	99	2	.	.
90	0	1	2021-03-07	2021-03-08	2021-03-09	2021-03-10	0	2021-03-27	99	20	99	2	2	0
91	0	1	2021-07-04	2021-07-07	2021-07-09	2021-07-10	1	18/07/2021	99	14	99	3	3	99
92	0	1	2021-10-23	2021-10-28	2021-10-28	2021-10-28	0	2021-11-27	99	35	99	2	2	1
93	0	1	2021-03-21	2021-03-22	2021-03-25	2021-03-25	0	2021-04-25	99	35	99	2	2	0
94	0	1	2021-06-20	2021-07-05	2021-07-09	2021-07-13	1	.	99	.	99	3	.	.
95	0	1	2021-02-21	2021-03-04	2021-03-05	2021-03-08	1	.	99	.	99	3	.	.
96	0	1	2021-06-06	2021-06-11	2021-06-11	2021-06-11	0	2021-06-20	99	14	99	2	2	1
97	0	1	2021-01-10	2021-01-13	2021-01-20	2021-01-22	1	2021-01-31	99	21	99	3	3	99
98	0	1	2021-10-23	2021-10-28	2021-10-28	2021-10-28	1	2021-11-27	99	35	99	3	3	99
99	0	1	2021-05-02	2021-05-06	2021-05-07	2021-05-06	1	2021-05-16	99	14	99	2	2	1
100	0	1	2021-01-30	2021-02-03	2021-02-04	2021-02-08	1	2021-02-21	99	22	99	3	3	99
101	0	1	2021-06-06	2021-06-11	2021-06-11	2021-06-11	0	2021-06-20	99	14	99	2	2	1
102	0	1	2021-12-18	2021-12-23	2021-12-27	2021-12-28	1	2022-01-13	99	26	99	3	3	99
103	0	1	2020-11-21	2020-12-01	2020-12-07	2020-12-09	0	.	99	.	99	3	.	.
104	0	1	2021-01-31	2021-02-03	2021-02-04	2021-02-08	0	.	99	.	99	3	.	.
105	0	1	2021-07-03	2021-07-09	2021-07-10	2021-07-09	1	.	99	.	99	3	.	.
106	0	1	2021-03-07	2021-03-08	2021-03-09	2021-03-10	0	2021-03-27	99	20	99	2	2	1
107	0	1	2021-03-21	2021-03-22	2021-03-25	2021-03-25	1	2021-04-25	99	35	99	3	3	99
108	0	1	2021-02-21	2021-03-04	2021-03-05	2021-03-08	0	.	99	.	99	2	.	.
109	0	1	2021-05-02	2021-05-06	2021-05-07	2021-05-07	1	2021-05-16	99	14	99	3	3	99
110	0	1	2021-06-05	2021-06-10	2021-06-11	2021-06-11	.	2021-06-20	99	15	99	3	3	99
111	0	1	2021-12-18	2021-12-23	2021-12-28	2021-12-28	0	.	99	.	99	2	.	.
112	0	1	2021-07-04	2021-07-07	2021-07-09	2021-07-10	0	.	99	.	99	2	.	.
113	0	1	2021-03-21	2021-03-22	2021-03-25	2021-03-25	0	2021-04-25	99	35	99	2	2	1
114	0	1	2020-11-21	2020-12-01	2020-12-07	2020-12-09	0	.	99	.	99	3	.	.
115	0	1	2021-09-11	2021-09-27	2021-09-27	2021-09-28	1	.	99	.	99	3	.	.
116	0	1	2021-02-21	2021-03-04	2021-03-05	2021-03-08	1	.	99	.	99	3	.	.
117	0	1	2021-07-04	2021-07-07	2021-07-09	2021-07-10	0	18/07/2021	99	14	99	2	2	1
118	0	1	2021-06-06	2021-06-11	2021-06-11	2021-06-11	0	2021-06-20	99	14	99	2	2	1
119	0	1	2021-02-07	2021-02-10	2021-02-12	2021-02-15	0	2021-02-28	99	21	99	2	2	1
120	0	1	2021-06-06	2021-06-10	2021-06-11	2021-06-11	.	2021-06-07	99	1	99	3	3	.
121	0	1	2020-11-21	2020-12-01	2020-12-07	2020-12-09	0	2021-01-09	99	49	99	2	2	1
122	0	1	2021-06-05	2021-06-10	2021-06-11	2021-06-11	1	2021-06-21	99	16	99	3	3	99
123	0	1	2021-12-18	2021-12-23	2021-12-28	2021-12-28	0	2022-01-15	99	28	99	2	2	0
124	0	1	2021-06-06	2021-06-11	2021-06-11	2021-06-11	0	2021-06-20	99	14	99	3	3	99
125	0	1	2021-03-21	2021-03-22	2021-03-25	2021-03-25	0	2021-04-25	99	35	99	2	2	1
126	0	1	2021-07-04	2021-07-07	2021-07-09	2021-07-10	0	18/07/2021	99	14	99	2	2	1
127	1	1	2021-02-21	2021-03-04	2021-03-05	2021-03-08	99	2021-02-21	.	99	.	1	1	99
128	0	1	2021-05-02	2021-05-06	2021-05-07	2021-05-07	0	2021-05-16	99	14	99	2	2	1
129	1	1	2021-01-17	2021-01-19	2021-01-22	2021-01-23	99	2021-02-21	.	99	.	1	1	99
130	0	1	2021-02-21	2021-03-04	2021-03-05	2021-03-08	0	.	99	.	99	2	.	.
131	0	1	2021-03-07	2021-03-08	2021-03-09	2021-03-10	1	2021-03-27	99	20	99	3	3	99
132	0	1	2021-03-21	2021-03-22	2021-03-25	2021-03-25	1	2021-04-25	99	35	99	3	3	99
133	0	1	2021-06-06	2021-06-11	2021-06-11	2021-06-11	1	2021-06-20	99	14	99	3	3	99
134	0	1	2021-02-13	2021-02-18	2021-02-18	2021-02-19	0	2021-03-07	99	22	99	2	2	1
135	0	1	2021-01-30	2021-02-03	2021-02-04	2021-02-08	0	2021-02-21	99	.	99	2	.	.
136	1	1	2021-10-23	2021-10-27	2021-11-03	2021-11-03	99	2021-10-23	2021-11-02	99	10	1	1	99
137	1	1	2021-12-18	2021-12-23	2021-12-27	2021-12-28	99	2021-12-18	2022-01-13	99	26	1	1	99
138	1	1	2021-07-04	2021-07-07	2021-07-09	2021-07-10	99	2021-07-04	2021-07-08	99	4	1	1	99
139	0	1	2021-09-05	2021-09-07	2021-09-08	2021-09-10	1	2021-09-26	99	21	99	3	3	99
140	0	1	2021-05-02	2021-05-06	2021-05-07	2021-05-06	1	2021-05-16	99	14	99	3	3	99
141	0	1	2021-01-30	2021-02-03	2021-02-04	2021-02-08	0	2021-03-27	99	56	99	2	2	1
142	1	0	99	99	99	99	99	2020-12-05	2020-12-05	99	14	1	1	99
143	0	1	2021-01-10	2021-01-13	2021-01-20	2021-01-22	1	2021-01-31	99	21	99	3	3	99
144	0	1	2021-09-05	2021-09-07	2021-09-08	2021-09-10	1	2021-09-26	99	21	99	3	3	99
145	0	1	2021-06-05	2021-06-11	2021-06-11	2021-06-11	1	.	99	.	99	3	.	.
146	0	1	2021-06-05	2021-06-11	2021-06-11	2021-06-11	0	2021-07-03	99	28	99	2	2	0
147	0	1	2021-02-21	2021-03-04	2021-03-05	2021-03-08	0	2021-03-27	99	34	99	2	2	1
148	0	1	2021-10-03	2021-10-06	2021-10-14	2021-10-14	0	2021-10-17	99	14	99	2	2	1
149	0	1	2021-06-06	2021-06-11	2021-06-11	2021-06-11	0	2021-06-20	99	14	99	2	2	1
150	0	1	2021-03-07	2021-03-08	2021-03-09	2021-03-10	1	2021-03-27	99	20	99	3	3	99
151	0	1	2021-12-18	2021-12-23	2021-12-28	2021-12-28	1	2022-01-15	99	28	99	3	3	99
152	0	1	2021-02-13	2021-02-18	2021-02-18	2021-02-19	1	2021-03-07	99	22	99	3	3	99
153	0	1	2021-07-03	2021-07-09	2021-07-10	2021-07-09	1	.	99	.	99	3	.	.
154	1	1	2021-11-27	2021-12-03	2021-12-10	2021-12-10	99	2021-11-27	.	99	.	1	1	99
155	0	1	2021-01-17	2021-01-19	2021-01-20	2021-01-23	0	2021-02-21	99	35	99	2	2	1
156	0	1	2021-09-11	2021-09-27	2021-09-27	2021-09-28	0	2021-11-13	99	63	99	2	2	1
157	0	1	2021-01-10	2021-01-13	2021-01-20	2021-01-23	0	2021-01-31	99	21	99	2	2	1
158	0	1	2021-01-30	2021-02-03	2021-02-04	2021-02-08	1	2021-03-27	99	56	99	3	3	99
159	0	1	2021-12-11	2021-12-23	2021-12-28	2021-12-28	1	2022-01-22	99	42	99	3	3	99
160	0	1	2021-10-23	2021-10-28	2021-10-28	2021-10-28	0	.	99	.	99	2	.	.
161	0	1	2021-03-21	2021-03-22	2021-03-25	2021-03-25	1	2021-04-25	99	35	99	3	3	99
162	1	1	2021-11-27	2021-12-03	2021-12-10	2021-12-10	99	2021-11-27	2021-12-01	99	4	1	1	99
163	0	1	2021-02-21	2021-03-04	2021-03-05	2021-03-08	0	.	99	.	99	2	.	.
164	0	1	2021-01-17	2021-01-19	2021-01-20	2021-01-23	0	2021-02-21	99	35	99	2	2	0
165	0	1	2021-06-05	2021-06-11	2021-06-11	2021-06-11	1	.	99	.	99	3	.	.
166	0	1	2021-06-06	2021-06-11	2021-06-11	2021-06-11	0	2021-06-20	99	14	99	3	3	99
167	1	1	2021-06-20	2021-07-05	2021-07-08	2021-07-13	99	2021-06-20	2021-06-28	99	8	1	1	99
168	0	1	2021-06-20	2021-07-05	2021-07-09	2021-07-13	0	.	99	.	99	2	.	.
169	0	1	2021-05-02	2021-05-06	2021-05-07	2021-05-07	0	2021-05-16	99	14	99	2	2	1
170	0	1	2021-10-02	2021-10-19	2021-10-20	2021-10-20	1	.	99	.	99	3	.	.
171	0	1	2021-03-07	2021-03-08	2021-03-09	2021-03-10	0	.	99	.	99	2	.	.
172	0	1	2021-11-13	2021-11-22	2021-11-24	2021-11-24	1	2021-12-11	99	28	99	3	3	99
173	1	1	2021-02-13	2021-02-18	2021-02-18	2021-02-19	99	2021-02-13	2021-02-24	99	11	1	1	99
174	0	1	2021-01-10	2021-01-13	2021-01-20	2021-01-22	0	2021-01-31	99	21	99	2	2	1
175	0	1	2021-10-03	2021-10-06	2021-10-14	2021-10-14	0	2021-11-08	99	36	99	2	.	.
176	1	1	2021-02-21	2021-03-04	2021-03-08	2021-03-08	99	.	.	99	.	1	.	.
177	0	1	2021-09-05	2021-09-07	2021-09-08	2021-09-10	0	2021-09-26	99	21	99	3	3	99
178	1	1	2021-01-17	2021-01-19	2021-01-22	2021-01-23	99	2021-02-21	2021-02-24	99	38	1	1	99
179	0	1	2021-05-02	2021-05-06	2021-05-07	2021-05-07	0	2021-05-16	99	14	99	2	2	1
180	0	1	2021-12-18	2021-12-23	2021-12-28	2021-12-28	1	.	99	.	99	3	.	.
181	0	1	2021-02-21	2021-03-04	2021-03-05	2021-03-08	1	.	99	.	99	3	.	.
182	1	1	2021-02-21	2021-03-04	2021-03-05	2021-03-08	99	2021-03-10	2021-03-15	99	22	1	1	99
183	1	1	2021-01-17	2021-01-19	2021-01-22	2021-01-23	99	2021-01-30	2021-03-10	99	52	1	1	99
184	0	1	2021-05-02	2021-05-06	2021-05-07	2021-05-07	0	2021-05-16	99	14	99	2	2	1
185	0	1	2021-03-21	2021-03-22	2021-03-25	2021-03-25	0	2021-04-25	99	35	99	2	2	1
186	0	1	2021-01-10	2021-01-13	2021-01-20	2021-01-23	1	2021-01-31	99	21	99	3	3	99
187	0	1	2021-12-11	2021-12-23	2021-12-28	2021-12-28	1	2022-01-22	99	42	99	3	3	99
188	0	1	2021-05-02	2021-05-06	2021-05-07	2021-05-06	1	2021-05-16	99	14	99	3	3	99
189	0	1	2021-01-10	2021-01-13	2021-01-20	2021-01-22	0	2021-01-31	99	21	99	3	3	99
190	0	1	2021-11-27	2021-12-03	2021-12-10	2021-12-10	1	.	99	.	99	3	.	.
191	1	1	2021-01-30	2021-02-03	2021-02-04	2021-02-08	99	2021-01-30	2021-02-03	99	4	1	1	99
192	0	1	2021-02-07	2021-02-10	2021-02-11	2021-02-15	1	2021-02-28	99	21	99	3	3	99
193	0	1	2021-03-07	2021-03-08	2021-03-09	2021-03-10	0	2021-03-27	99	20	99	2	2	1
194	0	1	2021-09-11	2021-09-27	2021-09-27	2021-09-28	1	2021-10-02	99	21	99	3	3	99
195	0	1	2021-06-06	2021-06-10	2021-06-11	2021-06-11	.	2021-06-09	99	3	99	3	3	99
196	0	1	2021-01-30	2021-02-03	2021-02-04	2021-02-08	0	2021-02-21	99	22	99	2	2	1
197	0	1	2021-02-21	2021-03-04	2021-03-05	2021-03-08	0	.	99	.	99	2	.	.
198	1	1	2021-01-17	2021-01-19	2021-01-22	2021-01-23	99	2021-02-21	.	99	.	1	1	99
199	0	1	2020-12-05	2020-12-10	2020-12-15	2020-12-18	0	2021-01-09	99	35	99	3	3	99
200	0	1	2021-02-07	2021-02-10	2021-02-12	2021-02-15	1	.	99	.	99	3	.	.
201	0	1	2021-01-30	2021-02-03	2021-02-04	2021-02-08	0	.	99	.	99	2	.	.
202	0	1	2021-12-11	2021-12-23	2021-12-28	2021-12-28	1	.	99	.	99	3	.	.
203	0	1	2021-06-20	2021-07-05	2021-07-09	2021-07-13	1	.	99	.	99	3	.	.
204	0	1	2021-03-21	2021-03-22	2021-03-25	2021-03-25	1	2021-04-25	99	35	99	3	3	99
205	0	1	2021-01-31	2021-02-03	2021-02-04	2021-02-08	0	.	99	.	99	2	.	.
206	0	1	2021-05-02	2021-05-06	2021-05-07	2021-05-07	0	2021-05-16	99	14	99	2	2	1
207	0	1	2021-03-21	2021-03-22	2021-03-25	2021-03-25	1	2021-04-25	99	35	99	3	3	99
208	0	1	2021-10-03	2021-10-06	2021-10-14	2021-10-14	0	2021-10-17	99	14	99	2	2	1
209	0	1	2021-02-21	2021-03-04	2021-03-05	2021-03-08	0	.	99	.	99	2	.	.
210	1	1	2021-06-06	2021-06-11	2021-06-11	2021-06-11	99	2021-06-06	2021-07-19	99	43	1	1	99
211	0	1	2021-02-21	2021-03-04	2021-03-05	2021-03-08	0	.	99	.	99	2	.	.
212	0	1	2021-01-30	2021-02-03	2021-02-04	2021-02-08	0	2021-02-21	99	22	99	2	2	1
213	0	1	2021-02-07	2021-02-10	2021-02-11	2021-02-15	1	.	99	.	99	3	.	.
214	0	1	2021-01-17	2021-01-19	2021-01-20	2021-01-23	0	2021-02-21	99	35	99	2	2	1
215	0	1	2021-03-21	2021-03-22	2021-03-25	2021-03-25	0	2021-04-25	99	35	99	2	2	1
216	0	1	2021-10-23	2021-10-28	2021-10-28	2021-10-28	1	2021-11-27	99	35	99	3	3	1
217	0	1	2021-02-07	2021-02-10	2021-02-11	2021-02-15	1	2021-02-28	99	21	99	3	3	99
218	0	1	2021-06-05	2021-06-10	2021-06-11	2021-06-11	.	2021-06-23	99	18	99	2	.	.
219	0	1	2021-10-03	2021-10-06	2021-10-14	2021-10-14	0	2021-10-17	99	14	99	2	2	1
220	0	1	2021-09-11	2021-09-27	2021-09-27	2021-09-28	0	2021-11-13	99	63	99	2	2	1
221	1	1	2021-10-23	2021-10-27	2021-11-03	2021-11-03	99	2021-10-23	2021-10-26	99	3	1	1	99
222	0	1	2021-07-03	2021-07-09	2021-07-10	2021-07-09	0	.	99	.	99	2	.	.
223	0	1	2021-12-11	2021-12-23	2021-12-28	2021-12-28	0	2022-01-22	99	42	99	2	2	1
224	0	1	2021-12-18	2021-12-23	2021-12-28	2021-12-28	0	.	99	.	99	2	.	.
225	0	1	2021-02-21	2021-03-04	2021-03-05	2021-03-08	1	.	99	.	99	3	.	.
226	0	1	2021-01-30	2021-02-03	2021-02-04	2021-02-08	1	2021-02-21	99	22	99	3	3	99
227	0	1	2021-06-05	2021-06-11	2021-06-11	2021-06-11	0	2021-07-03	99	28	99	2	2	0
228	0	1	2021-06-06	2021-06-11	2021-06-11	2021-06-11	1	2021-06-20	99	14	99	3	3	99
229	0	1	2021-06-06	2021-06-10	2021-06-11	2021-06-11	.	2021-06-09	99	3	99	3	3	99
230	0	1	2021-02-21	2021-03-04	2021-03-05	2021-03-08	0	2021-03-27	99	34	99	2	2	1
231	0	1	2021-06-05	2021-06-10	2021-06-11	2021-06-11	.	2021-06-07	99	2	99	3	3	99
232	0	1	2021-09-11	2021-09-27	2021-09-27	2021-09-28	0	2021-10-02	99	21	99	2	2	1
233	0	1	2021-02-07	2021-02-10	2021-02-11	2021-02-15	1	2021-02-28	99	21	99	3	3	99
234	0	1	2021-12-18	2021-12-23	2021-12-28	2021-12-28	0	.	99	.	99	2	.	.
235	1	1	2021-10-03	2021-10-06	2021-10-19	2021-10-20	99	2021-10-17	2021-11-22	99	50	1	1	99
236	0	1	2021-12-18	2021-12-23	2021-12-28	2021-12-28	0	2022-01-15	99	28	99	2	2	1
237	0	1	2021-10-02	2021-10-19	2021-10-20	2021-10-20	0	.	99	.	99	2	.	.
238	0	1	2021-06-05	2021-06-11	2021-06-11	2021-06-11	0	2021-07-03	99	28	99	2	2	1
239	0	1	2021-02-13	2021-02-18	2021-02-18	2021-02-19	1	2021-03-07	99	22	99	3	3	99
240	0	1	2021-07-04	2021-07-07	2021-07-09	2021-07-10	1	18/07/2021	99	14	99	3	3	99
241	0	1	2021-06-06	2021-06-11	2021-06-11	2021-06-11	0	2021-06-20	99	14	99	2	2	1
242	0	1	2021-03-07	2021-03-08	2021-03-09	2021-03-10	1	2021-03-27	99	20	99	3	3	99
243	0	1	2021-03-21	2021-03-22	2021-03-25	2021-03-25	0	2021-04-25	99	35	99	2	2	1
244	0	1	2021-10-03	2021-10-06	2021-10-14	2021-10-14	0	2021-10-17	99	14	99	2	3	99
245	0	1	2021-09-05	2021-09-07	2021-09-08	2021-09-10	0	2021-09-26	99	21	99	2	2	1
246	0	1	2021-02-21	2021-03-04	2021-03-05	2021-03-08	1	.	99	.	99	3	.	.
247	0	1	2021-03-21	2021-03-22	2021-03-25	2021-03-25	1	2021-04-25	99	35	99	3	3	99
248	0	1	2021-02-21	2021-03-04	2021-03-05	2021-03-08	0	.	99	.	99	2	.	.
249	1	1	2021-06-06	2021-06-10	2021-06-11	2021-06-11	99	2021-06-06	2021-06-21	99	15	1	1	99
250	0	1	2021-03-21	2021-03-22	2021-03-25	2021-03-25	1	2021-04-25	99	35	99	2	2	1
251	0	1	2021-03-21	2021-03-22	2021-03-25	2021-03-25	0	2021-04-25	99	35	99	2	2	1
252	0	1	2021-10-02	2021-10-19	2021-10-20	2021-10-20	0	.	99	.	99	2	.	.
253	0	1	2021-05-02	2021-05-06	2021-05-07	2021-05-07	0	2021-05-16	99	14	99	2	2	0
254	0	1	2021-10-03	2021-10-06	2021-10-14	2021-10-14	1	2021-10-17	99	14	99	3	3	99
255	0	1	2021-02-07	2021-02-10	2021-02-11	2021-02-15	0	.	99	.	99	2	.	.
256	0	1	2021-07-04	2021-07-07	2021-07-09	2021-07-10	1	18/07/2021	99	14	99	3	3	99
257	1	1	2021-12-18	2021-12-23	2021-12-27	2021-12-28	99	2021-12-18	2022-01-12	99	25	1	1	99
258	0	1	2021-12-18	2021-12-23	2021-12-28	2021-12-28	0	2022-01-15	99	28	99	2	2	0
259	0	1	2021-06-06	2021-06-11	2021-06-11	2021-06-11	0	2021-06-20	99	14	99	3	3	99
260	1	1	2021-03-07	2021-03-08	2021-03-09	2021-03-10	99	2021-03-07	.	99	.	1	1	99
261	0	1	2021-01-10	2021-01-13	2021-01-20	2021-01-23	0	2021-01-31	99	21	99	2	2	1
262	0	1	2021-03-07	2021-03-08	2021-03-09	2021-03-10	0	2021-03-27	99	20	99	2	2	0
263	0	1	2021-10-03	2021-10-06	2021-10-14	2021-10-14	0	2021-10-17	99	14	99	2	2	1
264	0	1	2021-03-21	2021-03-22	2021-03-25	2021-03-25	1	2021-04-25	99	35	99	3	3	99
265	0	1	2021-09-26	2021-09-28	2021-09-28	2021-09-28	0	2021-10-23	99	27	99	2	2	0
266	0	1	2021-03-07	2021-03-08	2021-03-09	2021-03-10	1	.	99	.	99	3	.	.
267	0	1	2021-10-03	2021-10-06	2021-10-14	2021-10-14	0	2021-10-17	99	14	99	2	2	0
268	0	1	2021-12-11	2021-12-23	2021-12-28	2021-12-28	0	.	99	.	99	2	.	.
269	0	1	2021-03-07	2021-03-08	2021-03-09	2021-03-10	0	.	99	.	99	2	.	.
270	1	1	2021-01-17	2021-01-19	2021-01-22	2021-01-23	99	2021-02-21	.	99	.	1	1	99
271	0	1	2021-12-11	2021-12-23	2021-12-28	2021-12-28	1	.	99	.	99	3	.	.
272	0	1	2021-05-02	2021-05-06	2021-05-07	2021-05-07	0	2021-05-16	99	14	99	2	2	0
273	0	1	2021-07-04	2021-07-07	2021-07-09	2021-07-10	1	18/07/2021	99	14	99	3	3	99
274	0	1	2021-10-03	2021-10-06	2021-10-14	2021-10-14	0	2021-10-17	99	14	99	2	2	1
275	0	1	2021-01-30	2021-02-03	2021-02-04	2021-02-08	1	2021-02-21	99	22	99	3	3	99
276	0	1	2021-02-07	2021-02-10	2021-02-11	2021-02-15	0	2021-02-28	99	21	99	2	2	1
277	0	1	2021-03-07	2021-03-08	2021-03-09	2021-03-10	0	.	99	.	99	2	.	.
278	0	1	2021-07-04	2021-07-07	2021-07-09	2021-07-10	0	.	99	.	99	2	.	.
279	0	1	2021-01-10	2021-01-13	2021-01-20	2021-01-23	0	2021-01-31	99	21	99	3	3	99
280	0	1	2021-12-11	2021-12-23	2021-12-28	2021-12-28	0	.	99	.	99	2	.	.
281	0	1	2021-01-30	2021-02-03	2021-02-04	2021-02-08	0	2021-02-21	99	22	99	2	2	1
282	0	1	2021-01-10	2021-01-13	2021-01-20	2021-01-22	0	2021-01-31	99	21	99	2	2	1
283	0	1	2021-06-06	2021-06-11	2021-06-11	2021-06-11	1	2021-06-20	99	14	99	3	3	99
284	0	1	2021-02-07	2021-02-10	2021-02-12	2021-02-15	0	2021-02-28	99	21	99	2	2	1
285	0	1	2021-10-03	2021-10-06	2021-10-14	2021-10-14	0	2021-10-17	99	14	99	2	2	1
286	1	1	2021-07-03	2021-07-08	2021-07-10	2021-07-09	99	2021-07-07	2021-07-19	99	16	1	1	99
287	0	1	2021-02-07	2021-02-10	2021-02-11	2021-02-15	0	2021-02-28	99	21	99	2	2	1
288	0	1	2021-01-10	2021-01-13	2021-01-20	2021-01-22	1	2021-01-31	99	21	99	3	3	99
289	0	1	2021-01-30	2021-02-03	2021-02-04	2021-02-08	0	2021-02-21	99	22	99	2	2	1
290	0	1	2020-11-21	2020-12-01	2020-12-07	2020-12-09	1	2021-01-09	99	49	99	3	3	99
291	0	1	2021-07-04	2021-07-07	2021-07-09	2021-07-10	0	.	99	.	99	2	.	.
292	0	1	2021-01-17	2021-01-19	2021-01-20	2021-01-23	0	2021-02-21	99	35	99	3	3	99
293	0	1	2021-05-02	2021-05-06	2021-05-07	2021-05-06	1	.	99	.	99	3	.	.
294	0	1	2021-06-20	2021-07-05	2021-07-09	2021-07-13	1	2021-11-28	99	161	99	3	3	99
295	0	1	2021-06-06	2021-06-11	2021-06-11	2021-06-11	1	2021-06-20	99	14	99	3	3	99
296	0	1	2021-12-18	2021-12-23	2021-12-28	2021-12-28	1	.	99	.	99	3	.	.
297	0	1	2021-02-07	2021-02-10	2021-02-11	2021-02-15	0	2021-02-28	99	21	99	2	2	0
298	0	1	2021-10-03	2021-10-06	2021-10-14	2021-10-14	1	2021-10-17	99	14	99	3	3	99
299	0	1	2021-10-02	2021-10-19	2021-10-20	2021-10-20	0		99	.	99	2	.	.
300	0	1	2021-12-18	2021-12-23	2021-12-28	2021-12-28	1	.	99	.	99	3	.	.
301	0	1	2021-11-27	2021-12-03	2021-12-10	2021-12-10	1	.	99	.	99	3	.	.
302	0	1	2021-10-23	2021-10-28	2021-10-28	2021-10-28	0	2021-11-27	99	35	99	2	2	1
303	0	1	2021-05-02	2021-05-06	2021-05-07	2021-05-06	1	.	99	.	99	3	.	.
304	0	1	2021-10-23	2021-10-28	2021-10-28	2021-10-28	0	2021-11-27	99	35	99	2	2	0
305	0	1	2021-07-03	2021-07-09	2021-07-10	2021-07-09	0	.	99	.	99	2	.	.
306	0	1	2021-01-10	2021-01-13	2021-01-20	2021-01-23	1	2021-01-31	99	21	99	3	3	99
307	1	1	2021-02-07	2021-02-10	2021-02-11	2021-02-15	99	2021-02-12	2021-02-17	99	10	1	1	99
308	0	1	2021-03-07	2021-03-08	2021-03-09	2021-03-10	0	.	99	.	99	2	.	.
309	0	1	2021-06-20	2021-07-05	2021-07-09	2021-07-13	0	.	99	.	99	2	.	.
310	0	1	2021-02-07	2021-02-10	2021-02-11	2021-02-15	0	2021-02-28	99	21	99	2	2	1
311	0	1	2021-09-05	2021-09-07	2021-09-08	2021-09-10	0	2021-09-26	99	21	99	2	2	1
312	0	1	2021-06-20	2021-07-05	2021-07-09	2021-07-13	0	2021-09-12	99	84	99	2	2	1
313	0	1	2021-06-05	2021-06-11	2021-06-11	2021-06-11	1	2021-07-03	99	28	99	3	3	99
314	0	1	2021-01-17	2021-01-19	2021-01-20	2021-01-23	1	2021-02-21	99	35	99	3	3	99
315	0	1	2021-01-30	2021-02-03	2021-02-04	2021-02-08	1	2021-02-21	99	22	99	3	3	99
316	0	1	2021-06-05	2021-06-11	2021-06-11	2021-06-11	1	2021-07-03	99	28	99	3	3	99
317	0	1	2021-01-10	2021-01-13	2021-01-20	2021-01-23	1	2021-01-31	99	21	99	3	3	99
318	0	1	2021-12-11	2021-12-23	2021-12-28	2021-12-28	1	2022-01-22	99	42	99	3	3	99
319	0	1	2020-11-21	2020-12-01	2020-12-07	2020-12-09	0	2021-01-09	99	49	99	2	2	1
320	0	1	2021-02-21	2021-03-04	2021-03-05	2021-03-08	1	.	99	.	99	3	.	.
321	0	1	2021-02-07	2021-02-10	2021-02-11	2021-02-15	0	2021-02-28	99	21	99	2	2	1
322	0	1	2021-07-03	2021-07-09	2021-07-10	2021-07-09	1	.	99	.	99	3	.	.
323	0	1	2021-09-26	2021-09-28	2021-09-28	2021-09-28	1	2021-10-23	99	27	99	3	3	99
324	0	1	2021-10-02	2021-10-19	2021-10-20	2021-10-20	0	2021-11-13	99	42	99	2	2	1
325	0	1	2021-03-21	2021-03-22	2021-03-25	2021-03-25	1	2021-04-25	99	35	99	3	3	99
326	0	1	2021-01-10	2021-01-13	2021-01-20	2021-01-22	0	2021-01-31	99	21	99	2	2	1
327	0	1	2021-02-13	2021-02-18	2021-02-18	2021-02-19	0	2021-03-07	99	22	99	2	2	1
328	0	1	2021-10-23	2021-10-28	2021-10-28	2021-10-28	0	2021-11-27	99	35	99	2	2	1
329	0	1	2021-07-04	2021-07-07	2021-07-09	2021-07-10	0	.	99	.	99	2	.	.
330	1	1	2021-12-18	2021-12-23	2021-12-27	2021-12-28	99	2021-12-18	2022-01-10	99	23	1	1	99
331	0	1	2021-01-31	2021-02-03	2021-02-04	2021-02-08	0	.	99	.	99	2	.	.
332	0	1	2021-10-23	2021-10-28	2021-10-28	2021-10-28	0	2021-11-27	99	35	99	2	2	1
333	0	1	2021-05-02	2021-05-06	2021-05-07	2021-05-06	1	2021-05-16	99	14	99	3	3	99
334	0	1	2021-01-10	2021-01-13	2021-01-20	2021-01-22	1	2021-01-31	99	21	99	3	3	99
335	0	1	2021-07-03	2021-07-08	2021-07-10	2021-07-10	0	.	99	.	99	2	.	.
336	0	1	2021-06-20	2021-07-05	2021-07-09	2021-07-13	1	.	99	.	99	3	.	.
337	0	1	2021-01-10	2021-01-13	2021-01-20	2021-01-23	0	2021-01-31	99	21	99	2	2	1
338	0	1	2021-09-05	2021-09-07	2021-09-08	2021-09-10	0	2021-09-26	99	21	99	2	2	0
339	1	1	2021-01-30	2021-02-03	2021-02-04	2021-02-08	99	2021-02-21	.	99	.	1	1	99
340	0	1	2021-09-05	2021-09-07	2021-09-08	2021-09-10	0	2021-09-26	99	21	99	2	2	1
341	0	1	2021-10-03	2021-10-06	2021-10-14	2021-10-14	1	2021-10-17	99	14	99	3	3	99
342	0	1	2021-06-06	2021-06-11	2021-06-11	2021-06-11	1	2021-06-20	99	14	99	3	3	99
343	0	1	2021-07-03	2021-07-09	2021-07-10	2021-07-09	0	.	99	.	99	2	.	.
344	0	1	2021-03-07	2021-03-08	2021-03-09	2021-03-10	1	2021-03-27	99	20	99	3	3	99
345	0	1	2021-03-21	2021-03-22	2021-03-25	2021-03-25	0	2021-04-25	99	35	99	2	2	1
346	0	1	2021-11-13	2021-11-22	2021-11-24	2021-11-24	1	2021-12-11	99	28	99	3	3	99
347	0	1	2021-05-02	2021-05-06	2021-05-07	2021-05-07	0	2021-05-16	99	14	99	2	2	1
348	0	1	2021-02-21	2021-03-04	2021-03-05	2021-03-08	0	.	99	.	99	2	.	.
349	0	1	2021-05-02	2021-05-06	2021-05-07	2021-05-07	0	.	99	.	99	2	.	.
350	0	1	2021-05-02	2021-05-06	2021-05-07	2021-05-06	1	2021-05-16	99	14	99	3	3	99
351	0	1	2021-11-07	2021-11-22	2021-11-24	2021-11-24	0	2021-11-28	99	21	99	2	2	1
352	0	1	2021-01-31	2021-02-03	2021-02-04	2021-02-08	0	.	99	.	99	2	.	.
353	0	1	2021-03-21	2021-03-22	2021-03-25	2021-03-25	1	2021-04-25	99	35	99	3	3	99
354	1	1	2021-05-02	2021-05-05	2021-05-11	2021-05-11	99	2021-05-02	2021-06-07	99	36	1	1	99
355	0	1	2021-06-20	2021-07-05	2021-07-09	2021-07-13	0	2021-09-12	99	84	99	2	2	1
356	1	1	2021-01-17	2021-01-19	2021-01-22	2021-01-23	99	2021-02-21	.	99	.	1	1	99
357	0	1	2021-03-21	2021-03-22	2021-03-25	2021-03-25	0	2021-04-25	99	35	99	2	2	1
358	0	1	2021-10-03	2021-10-06	2021-10-14	2021-10-14	1	2021-10-17	99	14	99	3	3	99
359	0	1	2021-05-02	2021-05-06	2021-05-07	2021-05-07	0	2021-05-16	99	14	99	2	2	1
360	0	1	2021-09-05	2021-09-07	2021-09-08	2021-09-10	0	.	99	.	99	2	.	.
361	0	1	2020-11-21	2020-12-01	2020-12-07	2020-12-09	0	2021-01-09	99	49	99	3	3	99
362	0	1	2021-10-02	2021-10-19	2021-10-20	2021-10-20	0	2021-11-13	99	42	99	2	2	1
363	0	1	2021-12-18	2021-12-23	2021-12-28	2021-12-28	1	.	99	.	99	3	.	.
364	0	1	2021-07-04	2021-07-07	2021-07-09	2021-07-10	1	18/07/2021	99	14	99	3	3	99
365	1	1	2021-06-20	2021-07-05	2021-07-08	2021-07-13	99	2021-06-20	.	99	.	1	1	99
366	0	1	2021-02-21	2021-03-04	2021-03-05	2021-03-08	1	2021-03-27	99	34	99	3	3	99
367	0	1	2021-02-07	2021-02-10	2021-02-11	2021-02-15	0	2021-02-28	99	21	99	2	2	1
368	0	1	2021-10-23	2021-10-28	2021-10-28	2021-10-28	0	2021-11-27	99	35	99	2	2	1
369	0	1	2021-12-18	2021-12-23	2021-12-28	2021-12-28	0	2022-01-15	99	28	99	2	2	0
370	0	1	2021-09-05	2021-09-07	2021-09-08	2021-09-10	0	2021-09-26	99	21	99	2	2	1
371	0	1	2021-12-11	2021-12-23	2021-12-28	2021-12-28	0	2022-01-22	99	42	99	2	2	1
372	0	1	2020-12-05	2020-12-10	2020-02-15	2020-12-18	0	2021-01-09	99	35	99	2	2	1
373	0	1	2021-09-11	2021-09-27	2021-09-27	2021-09-28	0	2021-10-02	99	21	99	2	2	1
374	0	1	2021-06-05	2021-06-11	2021-06-11	2021-06-11	1	.	99	.	99	3	.	.
375	0	1	2021-09-26	2021-09-28	2021-09-28	2021-09-28	1	2021-10-23	99	27	99	3	3	99
376	0	1	2020-12-05	2020-12-10	2020-12-15	2020-12-18	0	2021-01-09	99	35	99	3	3	99
377	0	1	2021-02-21	2021-03-04	2021-03-05	2021-03-08	1	2021-03-27	99	34	99	3	3	99
378	0	1	2021-07-04	2021-07-07	2021-07-09	2021-07-10	1	18/07/2021	99	14	99	3	3	99
379	0	1	2021-06-20	2021-07-05	2021-07-09	2021-07-13	1	.	99	.	99	3	.	.
380	0	1	2021-02-13	2021-02-18	2021-02-18	2021-02-19	1	2021-03-07	99	22	99	3	3	99
381	0	1	2021-01-10	2021-01-13	2021-01-20	2021-01-23	1	2021-01-31	99	21	99	3	3	99
382	0	1	2021-03-21	2021-03-22	2021-03-25	2021-03-25	1	2021-04-25	99	35	99	3	3	99
383	0	1	2020-11-21	2020-12-01	2020-12-07	2020-12-09	0	.	99	.	99	2	.	.
384	1	1	2021-03-21	2021-03-22	2021-03-27	2021-03-27	99	2021-03-21	2021-03-29	99	8	1	1	99
385	0	1	2021-05-02	2021-05-06	2021-05-07	2021-05-07	1	2021-05-16	99	14	99	3	3	99
386	0	1	2021-06-06	2021-06-11	2021-06-11	2021-06-11	1	2021-06-20	99	14	99	3	3	99
387	0	1	2021-02-21	2021-03-04	2021-03-05	2021-03-08	0	2021-03-27	99	34	99	2	2	1
388	0	1	2021-01-10	2021-01-13	2021-01-20	2021-01-23	1	2021-01-31	99	21	99	3	3	99
389	0	1	2021-11-13	2021-11-22	2021-11-24	2021-11-24	1	2021-12-11	99	28	99	3	3	99
390	0	1	2021-06-06	2021-06-10	2021-06-11	2021-06-11	1	2021-06-07	99	1	99	3	3	99
391	0	1	2021-10-02	2021-10-19	2021-10-20	2021-10-20	1	.	99	.	99	3	.	.
392	0	1	2021-02-13	2021-02-18	2021-02-18	2021-02-19	0	2021-03-07	99	22	99	2	2	1
393	0	1	2021-10-03	2021-10-06	2021-10-14	2021-10-14	0	2021-10-17	99	14	99	2	2	1
394	0	1	2021-11-27	2021-12-03	2021-12-10	2021-12-10	1	.	99	.	99	3	.	.
395	1	1	2021-01-17	2021-01-19	2021-01-22	2021-01-23	99	2021-02-21	.	99	.	1	1	99
396	0	1	2021-10-23	2021-10-28	2021-10-28	2021-10-28	1	2021-11-27	99	35	99	3	3	99
397	0	1	2021-02-07	2021-02-10	2021-02-11	2021-02-15	0	2021-02-28	99	21	99	2	2	1
398	0	1	2021-06-20	2021-07-05	2021-07-09	2021-07-13	1	.	99	.	99	3	.	.
399	0	1	2021-05-02	2021-05-06	2021-05-07	2021-05-07	0	.	99	.	99	2	.	.
400	0	1	2021-02-07	2021-02-10	2021-02-11	2021-02-15	1	2021-02-28	99	21	99	3	3	99
401	0	1	2021-09-05	2021-09-07	2021-09-08	2021-09-10	0	2021-09-26	99	21	99	2	2	0
402	1	1	2021-03-07	2021-03-08	2021-03-09	2021-03-10	99	2021-03-27	.	99	.	1	1	99
403	0	1	2021-01-10	2021-01-13	2021-01-20	2021-01-22	1	.	99	.	99	3	.	.
404	1	1	2021-03-07	2021-03-08	2021-03-09	2021-03-10	99	.	.	99	.	1	.	.
405	0	1	2021-01-30	2021-02-03	2021-02-04	2021-02-08	1	2021-02-21	99	22	99	3	3	99
406	0	1	2021-09-26	2021-09-28	2021-09-28	2021-09-28	1	2021-10-23	99	27	99	3	3	99
407	0	1	2021-10-23	2021-10-28	2021-10-28	2021-10-28	0	2021-11-27	99	35	99	2	2	1
408	0	1	2021-06-06	2021-06-11	2021-06-11	2021-06-11	0	2021-06-20	99	14	99	3	3	99
409	0	1	2021-01-10	2021-01-13	2021-01-20	2021-01-23	0	2021-01-31	99	21	99	3	3	99
410	0	1	2021-11-07	2021-11-22	2021-11-24	2021-11-24	1	2021-11-28	99	21	99	3	3	99
411	0	1	2021-06-05	2021-06-11	2021-06-11	2021-06-11	0	2021-07-03	99	28	99	2	2	1
412	0	1	2021-02-07	2021-02-10	2021-02-11	2021-02-15	0	2021-02-28	99	21	99	2	2	1
413	0	1	2021-12-18	2021-12-23	2021-12-28	2021-12-28	0	.	99	.	99	2	.	.
414	0	1	2021-10-23	2021-10-28	2021-10-28	2021-10-28	0	2021-11-27	99	35	99	2	2	1
415	0	1	2021-10-03	2021-10-06	2021-10-14	2021-10-14	0	2021-10-17	99	14	99	2	2	1
416	0	1	2021-10-03	2021-10-06	2021-10-14	2021-10-14	1	2021-10-17	99	14	99	3	3	99
417	0	1	2021-02-21	2021-03-04	2021-03-05	2021-03-08	0	2021-03-27	99	34	99	2	2	1
418	0	1	2021-01-30	2021-02-03	2021-02-04	2021-02-08	0	2021-02-21	99	22	99	2	2	1
419	0	1	2021-12-11	2021-12-23	2021-12-28	2021-12-28	1	.	99	.	99	3	.	.
420	0	1	2021-02-21	2021-03-04	2021-03-09	2021-03-10	0	.	99	.	99	2	.	.
421	0	1	2021-05-02	2021-05-06	2021-05-07	2021-05-06	1	2021-05-16	99	14	99	3	3	99
422	0	1	2021-02-21	2021-03-04	2021-03-05	2021-03-08	1	.	99	.	99	3	.	.
423	0	1	2021-10-23	2021-10-28	2021-10-28	2021-10-28	1	2021-11-27	99	35	99	3	3	99
424	0	1	2021-11-07	2021-11-22	2021-11-24	2021-11-24	0	2021-11-28	99	21	99	2	2	1
425	0	1	2021-01-10	2021-01-13	2021-01-20	2021-01-22	0	2021-01-31	99	21	99	2	2	1
426	0	1	2021-06-06	2021-06-11	2021-06-11	2021-06-11	0	2021-06-20	99	14	99	3	3	99
427	0	1	2021-03-07	2021-03-08	2021-03-09	2021-03-10	0	.	99	.	99	2	.	.
428	0	1	2021-01-17	2021-01-19	2021-01-20	2021-01-23	1	.	99	.	99	3	.	.
429	0	1	2021-12-11	2021-12-23	2021-12-28	2021-12-28	1	.	99	.	99	3	.	.
430	0	1	2021-03-21	2021-03-22	2021-03-25	2021-03-25	0	2021-04-25	99	35	99	3	3	99
431	0	1	2021-02-07	2021-02-10	2021-02-12	2021-02-15	0	.	99	.	99	2	.	.
432	0	1	2021-06-06	2021-06-11	2021-06-11	2021-06-11	1	2021-06-20	99	14	99	3	3	99
433	0	1	2021-12-11	2021-12-23	2021-12-28	2021-12-28	1	2022-01-22	99	42	99	3	3	99

## Sheet: Codebook
Variable name	Value	Interpretation
rdt_hbv (HBsAg RDT result)
	0	Negative
	1	Positive
dbs_collected	0	No
	1	Yes
date_dbs	Date DBS was collected
date_sample_received	Date DBS sample received at laboratory
date_sample_processed	Date DBS sample was processed at the laboratory
date_report_available	Date lab report available
hbv_ac (anti-HBc positivity)
	0	Negative
	1	Positive
	99	Not applicable
	.	Missing value
results_given	Date person received their results
hospital_visit	Date person had a first documented visit with hospital
days_visit2	Number of days between screening and communication of results
days_hospital_visit	Number of days between screening and first documented visit with hospital
intervention_type (Outcome)
	1	Referral to specialist
	2	Vaccination
	3	Post-test counselling
second_visit (if the person came for second community visit)
	1	Yes
	2	Yes
	3	Yes
	.	No
accepted_vaccination
	1	Yes
	0	No
	99	Not applicable
	.	Missing value
